# Supplementary material for: Synthesis of Oxazoles Containing CF3-Substituted Alcohol Unit via Tandem Cycloisomerization/Hydroxyalkylation from N-Propargylamides with Trifluoropyruvates
Source: Molecules. 2024 Dec 11;29(24):5848. doi: 10.3390/molecules29245848 (PMC11728596; doi:10.3390/molecules29245848)
Supplement: Supplementary file 1 [file molecules-29-05848-s001.zip]

Archive with 1 entries (1 files):
- molecules-3354526-supplementary.pdf
